# Supplementary material for: RNA-Seq Revealed the Effects of Cold Stress on Different Brain Regions of Leiocassis longirostris
Source: Animals (Basel). 2025 Jul 16;15(14):2107. doi: 10.3390/ani15142107 (PMC12291733; doi:10.3390/ani15142107)
Supplement: Supplementary file 1 [file animals-15-02107-s001.zip]

Archive with 6 entries (5 files):
- Supplementary File/
- Supplementary File/FigS1.png
- Supplementary File/FigS2.png
- Supplementary File/FigS3.png
- Supplementary File/Table S1.xlsx
- Supplementary File/Table S2.xlsx
