# Supplementary material for: RNA-Seq Revealed the Effects of Cold Stress on Different Brain Regions of Leiocassis longirostris
Source: Animals (Basel). 2025 Jul 16;15(14):2107. doi: 10.3390/ani15142107 (PMC12291733; doi:10.3390/ani15142107)
Supplement: Supplementary file 1 [file animals-15-02107-s001.zip › Supplementary File/Table S1.xlsx]

## Sheet: Sheet1
Group		Sample	RawDatas	CleanData(%)	BF_Q20(%)	BF_Q30(%)	BF_N(%)	BF_GC(%)	AF_Q20(%)	AF_Q30(%)
Control (C)	C-CB	C-CB1	50722398	50545302 (99.65%)	7424205920 (97.58%)	7119513565 (93.57%)	423790 (0.01%)	3336318758 (43.85%)	7387112751 (97.72%)	7087168376 (93.75%)
		C-CB2	50186492	50034028 (99.70%)	7351825374 (97.66%)	7049097834 (93.64%)	224500 (0.00%)	3297488174 (43.80%)	7310198201 (97.79%)	7012155526 (93.80%)
		C-CB3	50689246	50514210 (99.65%)	7422467860 (97.62%)	7119092221 (93.63%)	421274 (0.01%)	3328399240 (43.78%)	7382680627 (97.76%)	7084143655 (93.81%)
	C-FB	C-FB1	48111504	47773630 (99.30%)	7039464573 (97.54%)	6761114969 (93.69%)	381734 (0.01%)	3201244527 (44.36%)	6981903703 (97.82%)	6710599124 (94.02%)
		C-FB2	49948454	49707674 (99.52%)	7300650407 (97.44%)	6988181748 (93.27%)	228189 (0.00%)	3314544368 (44.24%)	7244300799 (97.66%)	6938503574 (93.53%)
		C-FB3	41851324	41642122 (99.50%)	6107771662 (97.29%)	5832870658 (92.91%)	323597 (0.01%)	2781159676 (44.30%)	6063938246 (97.50%)	5794646172 (93.17%)
	C-MB	C-MB1	47800908	47575500 (99.53%)	7000195097 (97.63%)	6721584797 (93.74%)	383925 (0.01%)	3162410200 (44.11%)	6951463568 (97.83%)	6678831043 (94.00%)
		C-MB2	51502688	51242166 (99.49%)	7529935687 (97.47%)	7221865538 (93.48%)	433620 (0.01%)	3408403264 (44.12%)	7459059435 (97.69%)	7159022061 (93.76%)
		C-MB3	51704480	51469168 (99.54%)	7559220034 (97.47%)	7244579955 (93.41%)	433332 (0.01%)	3430603441 (44.23%)	7491918398 (97.66%)	7184782250 (93.66%)
	C-OB	C-OB1	48183668	47860408 (99.33%)	7041408806 (97.42%)	6747051700 (93.35%)	385832 (0.01%)	3200755948 (44.29%)	6976350870 (97.69%)	6689623190 (93.68%)
		C-OB2	48241976	47910386 (99.31%)	7054236984 (97.48%)	6764631124 (93.48%)	216575 (0.00%)	3227913693 (44.61%)	6997119061 (97.76%)	6714479536 (93.81%)
		C-OB3	47565220	47232506 (99.30%)	6957707653 (97.52%)	6679938170 (93.62%)	382363 (0.01%)	3184286829 (44.63%)	6893977337 (97.79%)	6623642719 (93.96%)
	C-SC	C-SC1	49981920	49793006 (99.62%)	7327681364 (97.74%)	7043592028 (93.95%)	422519 (0.01%)	3265190804 (43.55%)	7267160930 (97.88%)	6988960714 (94.14%)
		C-SC2	50906322	50591920 (99.38%)	7442386235 (97.47%)	7133724794 (93.42%)	426060 (0.01%)	3348439561 (43.85%)	7384431053 (97.70%)	7082543925 (93.70%)
		C-SC3	50206982	49909620 (99.41%)	7348405113 (97.57%)	7055226326 (93.68%)	423127 (0.01%)	3301191706 (43.83%)	7285776364 (97.80%)	6999413968 (93.95%)
Cold stress (D)	D-CB	D-CB1	48631710	48428672 (99.58%)	7114440795 (97.53%)	6818103531 (93.47%)	408895 (0.01%)	3209988296 (44.00%)	7073454581 (97.69%)	6782258758 (93.67%)
		D-CB2	41025594	40876316 (99.64%)	5996356168 (97.44%)	5732441025 (93.15%)	308706 (0.01%)	2684831691 (43.63%)	5955307931 (97.58%)	5696020573 (93.34%)
		D-CB3	48410240	48213110 (99.59%)	7088227925 (97.61%)	6800353293 (93.65%)	385417 (0.01%)	3201468968 (44.09%)	7046843794 (97.78%)	6764122867 (93.85%)
	D-FB	D-FB1	48115382	47851394 (99.45%)	7036465903 (97.49%)	6743656316 (93.44%)	209209 (0.00%)	3167524778 (43.89%)	6983767535 (97.71%)	6697127267 (93.70%)
		D-FB2	51284784	50995734 (99.44%)	7501139183 (97.51%)	7193569176 (93.51%)	428936 (0.01%)	3375483042 (43.88%)	7435589769 (97.73%)	7135318326 (93.78%)
		D-FB3	51181496	50881644 (99.41%)	7491397365 (97.58%)	7193235064 (93.70%)	425261 (0.01%)	3380016270 (44.03%)	7436989869 (97.80%)	7145324014 (93.97%)
	D-MB	D-MB1	48781394	48595462 (99.62%)	7123681405 (97.36%)	6810876540 (93.08%)	408967 (0.01%)	3196425647 (43.68%)	7067010727 (97.52%)	6760455931 (93.29%)
		D-MB2	49674352	49490294 (99.63%)	7260571132 (97.44%)	6948395303 (93.25%)	418327 (0.01%)	3255874702 (43.70%)	7218359097 (97.59%)	6911479485 (93.44%)
		D-MB3	49618302	49454818 (99.67%)	7276275549 (97.76%)	6990630855 (93.93%)	423147 (0.01%)	3271361121 (43.95%)	7232354888 (97.90%)	6951591655 (94.09%)
	D-OB	D-OB1	50307102	50020090 (99.43%)	7339087542 (97.26%)	7015196823 (92.96%)	424402 (0.01%)	3326068309 (44.08%)	7275303872 (97.48%)	6958869930 (93.24%)
		D-OB2	50463920	50195136 (99.47%)	7368409974 (97.34%)	7044418730 (93.06%)	196342 (0.00%)	3347713044 (44.23%)	7300443106 (97.56%)	6983793292 (93.33%)
		D-OB3	49756718	49474058 (99.43%)	7278214560 (97.52%)	6979142583 (93.51%)	413677 (0.01%)	3297280576 (44.18%)	7215028408 (97.74%)	6922940731 (93.78%)
	D-SC	D-SC1	36361746	36218450 (99.61%)	5316192625 (97.47%)	5087818670 (93.28%)	297533 (0.01%)	2399977485 (44.00%)	5267481439 (97.64%)	5044167900 (93.50%)
		D-SC2	47887076	47700864 (99.61%)	7014268171 (97.65%)	6731658465 (93.72%)	385785 (0.01%)	3157236054 (43.95%)	6968708627 (97.81%)	6691299227 (93.91%)
		D-SC3	40142068	39999422 (99.64%)	5883962555 (97.72%)	5650471169 (93.84%)	281882 (0.00%)	2650801611 (44.02%)	5849823207 (97.87%)	5620328788 (94.03%)
