# Supplementary material for: RNA-Seq Revealed the Effects of Cold Stress on Different Brain Regions of Leiocassis longirostris
Source: Animals (Basel). 2025 Jul 16;15(14):2107. doi: 10.3390/ani15142107 (PMC12291733; doi:10.3390/ani15142107)
Supplement: Supplementary file 1 [file animals-15-02107-s001.zip › Supplementary File/Table S2.xlsx]

## Sheet: Sheet1
Group		Sample	Total	Unmapped(%)	Unique_Mapped(%)	Multiple_Mapped(%)	Total_Mapped(%)
Control (C)	C-CB	C-CB1	50400282	5498521 (10.91%)	43940711 (87.18%)	961050 (1.91%)	44901761 (89.09%)
		C-CB2	49829150	5908713 (11.86%)	42956463 (86.21%)	963974 (1.93%)	43920437 (88.14%)
		C-CB3	50348346	5717449 (11.36%)	43612167 (86.62%)	1018730 (2.02%)	44630897 (88.64%)
	C-FB	C-FB1	47659680	4528684 (9.50%)	42205875 (88.56%)	925121 (1.94%)	43130996 (90.50%)
		C-FB2	49561998	4845205 (9.78%)	43764431 (88.30%)	952362 (1.92%)	44716793 (90.22%)
		C-FB3	41538006	4152617 (10.00%)	36584890 (88.08%)	800499 (1.93%)	37385389 (90.00%)
	C-MB	C-MB1	47514048	4151601 (8.74%)	42506365 (89.46%)	856082 (1.80%)	43362447 (91.26%)
		C-MB2	51141280	4665652 (9.12%)	45518861 (89.01%)	956767 (1.87%)	46475628 (90.88%)
		C-MB3	51392814	4804111 (9.35%)	45643463 (88.81%)	945240 (1.84%)	46588703 (90.65%)
	C-OB	C-OB1	47739462	4588703 (9.61%)	42268397 (88.54%)	882362 (1.85%)	43150759 (90.39%)
		C-OB2	47794988	4376341 (9.16%)	42514372 (88.95%)	904275 (1.89%)	43418647 (90.84%)
		C-OB3	47093620	4332101 (9.20%)	41868460 (88.90%)	893059 (1.90%)	42761519 (90.80%)
	C-SC	C-SC1	49654090	4790971 (9.65%)	43753340 (88.12%)	1109779 (2.24%)	44863119 (90.35%)
		C-SC2	50406280	5158949 (10.23%)	44213869 (87.72%)	1033462 (2.05%)	45247331 (89.77%)
		C-SC3	49770314	4854397 (9.75%)	43804435 (88.01%)	1111482 (2.23%)	44915917 (90.25%)
Cold stress (D)	D-CB	D-CB1	48254814	5738833 (11.89%)	41572240 (86.15%)	943741 (1.96%)	42515981 (88.11%)
		D-CB2	40699552	5012085 (12.31%)	34915458 (85.79%)	772009 (1.90%)	35687467 (87.69%)
		D-CB3	48019924	5959590 (12.41%)	41092588 (85.57%)	967746 (2.02%)	42060334 (87.59%)
	D-FB	D-FB1	47738746	4706066 (9.86%)	42115003 (88.22%)	917677 (1.92%)	43032680 (90.14%)
		D-FB2	50830324	5308867 (10.44%)	44537393 (87.62%)	984064 (1.94%)	45521457 (89.56%)
		D-FB3	50755092	5007646 (9.87%)	44728697 (88.13%)	1018749 (2.01%)	45747446 (90.13%)
	D-MB	D-MB1	48507410	4546574 (9.37%)	43098704 (88.85%)	862132 (1.78%)	43960836 (90.63%)
		D-MB2	49371890	4677868 (9.47%)	43812301 (88.74%)	881721 (1.79%)	44694022 (90.53%)
		D-MB3	49347210	4565735 (9.25%)	43870204 (88.90%)	911271 (1.85%)	44781475 (90.75%)
	D-OB	D-OB1	49877798	4906345 (9.84%)	44046700 (88.31%)	924753 (1.85%)	44971453 (90.16%)
		D-OB2	50044880	4720734 (9.43%)	44359572 (88.64%)	964574 (1.93%)	45324146 (90.57%)
		D-OB3	49349696	4620885 (9.36%)	43783911 (88.72%)	944900 (1.91%)	44728811 (90.64%)
	D-SC	D-SC1	36103194	3642391 (10.09%)	31702523 (87.81%)	758280 (2.10%)	32460803 (89.91%)
		D-SC2	47533064	4689201 (9.87%)	41825168 (87.99%)	1018695 (2.14%)	42843863 (90.13%)
		D-SC3	39881618	3768306 (9.45%)	35238716 (88.36%)	874596 (2.19%)	36113312 (90.55%)
